# Supplementary material for: Examining the Effect of Ionizing Radiations in Ion-Exchange Membranes of Interest in Biomedical Applications
Source: Membranes (Basel). 2023 Jun 10;13(6):592. doi: 10.3390/membranes13060592 (PMC10300967; doi:10.3390/membranes13060592)
Supplement: Supplementary file 1 [file membranes-13-00592-s001.zip]

Archive with 1 entries (1 files):
- membranes-2407093-supplementary.pdf
